# Supplementary material for: A Plasmid Set for Efficient Bacterial Artificial Chromosome (BAC) Transgenesis in Zebrafish
Source: G3 (Bethesda). 2016 Jan 26;6(4):829–34. doi: 10.1534/g3.115.026344 (PMC4825653; doi:10.1534/g3.115.026344)
Supplement: Supporting Information [file supp_g3.115.026344_FileS1.zip]

Archive with 1 entries (1 files):
- FileS1.ijm
