# Supplementary material for: A Plasmid Set for Efficient Bacterial Artificial Chromosome (BAC) Transgenesis in Zebrafish
Source: G3 (Bethesda). 2016 Jan 26;6(4):829–34. doi: 10.1534/g3.115.026344 (PMC4825653; doi:10.1534/g3.115.026344)
Supplement: Supporting Information [file supp_g3.115.026344_FileS1.zip › FileS1.ijm]

  macro "Quantification of fluorescent intensity in primordium -- batch processing" {

// change input and output below as needed to specify the proper directories
  
  input = "/x/y/";
  output = "/x/y";

// define an action 

  function totalLA(input, output, filename)
  {  	open(input + filename);
  
// open image
  name = getInfo("image.filename");
  original = getImageID();
  originalTitle = getTitle();
  s = nSlices();
  run("32-bit");
  
// duplicating image
  selectImage(original);
  run("Duplicate...", "title=Cxcr4b-LA duplicate channels slices=1-"+s);
  ChImage = getImageID();
  ChImageTitle = getTitle();

  // create mask on YFP or RFP Channel
  selectImage(ChImage);
  setAutoThreshold("Huang dark stack");
  run("Convert to Mask", "method=Huang background=Dark black");
  run("Erode", "stack");
  run("Erode", "stack");  
  run("Dilate", "stack"); 
  run("Dilate", "stack"); 
  run("Fill Holes", "stack");
  run("16-bit");
  run("Divide...", "value=255 stack");
  run("Brightness/Contrast...");
  setMinAndMax(0, 1);
  RefinedMaskImage = getImageID();
  RefinedMaskTitle = getTitle();
  rename(originalTitle + "-RefPrimMask");
  
// multiplying mask with fluorescent image
  imageCalculator("Multiply create 32-bit stack", RefinedMaskImage, original);
  primordium = getImageID();
  primordiumTitle = getTitle();

//summing up intensity of YFP or RFP inside of primordium
  run("Z Project...","start=1 stop=s projection=[Sum Slices]");
  sum = getImageID();
  sumTitle = getTitle();
  selectImage(sum);
  run("Reslice [/]...", "output=[] start=Right avoid");
  FrontBackImage = getImageID();
  FrontBackTitle = getTitle();
  selectImage(FrontBackImage);
  t = nSlices();
  run("Z Project...","start=1 stop=t projection=[Sum Slices]");
  LineImage = getImageID();
  LineTitle = getTitle();
  run("Reslice [/]...", "output=[] start=Right avoid");
  u = nSlices();
  run("Z Project...","start=1 stop=u projection=[Sum Slices]");
  PointImage = getImageID();
  PointTitle = getTitle();


//summing up number of voxels in mask image
  selectImage(RefinedMaskImage);
  run("Z Project...","start=1 stop=s projection=[Sum Slices]");
  masksum = getImageID();
  masksumTitle = getTitle();
  selectImage(masksum);
  run("Reslice [/]...", "output=[] start=Right avoid");
  FrontBackMask = getImageID();
  FrontBackMaskTitle = getTitle();
  selectImage(FrontBackMask);
  run("Z Project...","start=1 stop=t projection=[Sum Slices]");
  MaskLineImage = getImageID();
  MaskLineTitle = getTitle();
  run("Reslice [/]...", "output=[] start=Right avoid");
  u = nSlices();
  run("Z Project...","start=1 stop=u projection=[Sum Slices]");
  MaskPointImage = getImageID();
  MaskPointTitle = getTitle();

  //Dividing total LA in the primordium with number of voxels
 imageCalculator("Divide create 32-bit stack", PointImage, MaskPointImage);
  pervoxel = getImageID();
  pervoxelTitle = getTitle();
 selectImage(pervoxel);
 run("Measure");

// save the results table as an excel file
  selectWindow("Results");
  saveAs("Results", output + name + ".xls");


//closing windows
  selectImage(original); close();
  selectImage(RefinedMaskImage); close();
  selectImage(primordium); close();
  selectImage(sum); close();
  selectImage(FrontBackImage); close();
  selectImage(PointImage); close();
  selectImage(masksum); close();
  selectImage(FrontBackMask); close();
  selectImage(MaskPointImage); close();
  selectImage(pervoxel); close();
  selectWindow("Results");close();

  
  
  }

// run the action on all files in the input directory
  
  setBatchMode(true);
  list = getFileList(input);
  for (i = 0; i < list.length; i++)  {
  	totalLA(input, output, list[i]);
  }
  setBatchMode(false);	
  }


 
